# Supplementary material for: White-Matter Lesions and Cortical Cerebral Blood Flow Evaluation by 3D Arterial Spin-Labeled Perfusion MRI in Asymptomatic Divers: Correlation with Patent Foramen Ovale Ocurrence
Source: J Clin Med. 2023 Apr 14;12(8):2866. doi: 10.3390/jcm12082866 (PMC10141148; doi:10.3390/jcm12082866)
Supplement: Supplementary file 1 [file jcm-12-02866-s001.zip]

Archive with 1 entries (1 files):
- jcm-2267431-supplementary.pdf
